# Supplementary material for: Dominant Somatotype Development in Relation to Body Composition and Dietary Macronutrient Intake among High-Performance Athletes in Water, Cycling and Combat Sports
Source: Nutrients. 2024 May 15;16(10):1493. doi: 10.3390/nu16101493 (PMC11124112; doi:10.3390/nu16101493)
Supplement: Supplementary file 1 [file nutrients-16-01493-s001.zip]

Archive with 1 entries (1 files):
- nutrients-3007835-supplementary.pdf
